# Supplementary material for: Associations between genetic HPV 16 diversity and cervical cancer prognosis
Source: PLoS One. 2025 Jun 25;20(6):e0308895. doi: 10.1371/journal.pone.0308895 (PMC12193069; doi:10.1371/journal.pone.0308895)
Supplement: S1 Data — (XLS) [file pone.0308895.s001.xls]

## Sheet: Sheet1
id	age at diagnosis	marital status	years of study	skin colour	Tumoor histologycal type	tumor staging	tumor staging	HPV16 Lineage	recidive	persistence	death	treatment completion	overall survival since diagnosis (60 months)	recidive free survival after treatment (60 months)
1	30	Divorced	8 a 10	Brown	Squamous cell carcinoma	1	I or II	D		yes	yes	no	12.5	3.5
2	47	Married	8 a 10	White	Adenocarcinoma	1	I or II	A		yes	no	yes	53.2	52.0667
3	48	Married	1 to 3	White	Squamous cell carcinoma	1	I or II	A	no	no	no	yes	60	60
4	43	Married	1 to 3	White	Adenocarcinoma	1	I or II	A	no	no	no	yes	60	60
5	43	Married	4 to 7	White	Squamous cell carcinoma	1	I or II	C	no	no	no	yes	60	60
6	49	Married	4 to 7	Brown	Squamous cell carcinoma	1	I or II	D	no	no	no	yes	60	60
7	48	Married	4 to 7	White	Squamous cell carcinoma	1	I or II	A	no	no	Yes	yes	42.4	36.1333
8	55	Married	4 to 7	White	Other	1	I or II	A	yes	no	Yes	yes	18.8333	12.2667
9	28	Single	8 a 10	Brown	Adenocarcinoma	1	I or II	A	no	no	no	yes	57.1667	56.2667
10	43	Married	4 to 7	White	Squamous cell carcinoma	1	I or II	C	no	no	no	yes	60	60
11	43	Married	8 a 10	Brown	Squamous cell carcinoma	1	I or II	A		yes	no	yes	60	60
12	68	Divorced	11 and over	White	Squamous cell carcinoma	1	I or II	D	no	no	no	yes	60	60
13	26	Married	11 and over	White	Adenocarcinoma	1	I or II	A	no	no	no	yes	60	60
14	36	Married	8 a 10	Brown	Squamous cell carcinoma	1	I or II	A	yes	no	no	yes	56.2333	3.66667
15	31	Single	11 and over	Black	Squamous cell carcinoma	1	I or II	A	no	no	no	no	60	60
16	40	Married	4 to 7	Brown	Squamous cell carcinoma	1	I or II	A	no	no	no	yes	60	60
17	42	Single	1 to 3	Black	Adenocarcinoma	1	I or II	A		yes	no	yes	60	23.5333
18	59	Married	1 to 3	Brown	Adenocarcinoma	1	I or II	A	no	no	no	yes	60	60
19	51	Married	8 a 10	Brown	Squamous cell carcinoma	1	I or II	A	yes	no	Yes	yes	22.4333	10.4667
20	62	Married	1 to 3	Black	Squamous cell carcinoma	1	I or II	B	no	no	no	yes	56.4667	50.4667
21	50	Married	8 a 10	White	Adenocarcinoma	1	I or II	D	no	no	no	yes	53.1667	49.5333
22	60	Divorced	None	Brown	Adenocarcinoma	1	I or II	A	yes	no	Yes	yes	60	53.6333
23	50	Married	8 a 10	White	Squamous cell carcinoma	1	I or II	A		yes	no	yes	34.6667	28.1667
24	56	Married	1 to 3	Brown	Squamous cell carcinoma	1	I or II	A	yes	no	no	yes	60	22.9
25	44	Married	4 to 7	Brown	Squamous cell carcinoma	1	I or II	A	no	no	no	yes	18.2	11.1667
26	25	Married	8 a 10	White	Squamous cell carcinoma	1	I or II	A	yes	no	Yes	yes	12.4333	4.5
27	33	Married	4 to 7	White	Squamous cell carcinoma	1	I or II	A	no	no	no	yes	59.9333	60
28	20	Married	11 and over	Brown	Squamous cell carcinoma	1	I or II	A	yes	no	Yes	yes	20.4667	10.9
29	32	Married	8 a 10	White	Squamous cell carcinoma	1	I or II	C		yes	no	yes	60	60
30	41	Married	8 a 10	Brown	Squamous cell carcinoma	1	I or II	A	no	no	no	yes	60	60
31	36	Married	11 and over	Brown	Adenocarcinoma	1	I or II	A	no	no	no	yes	60	60
32	71	Widow	8 a 10	Brown	Squamous cell carcinoma	1	I or II	A		yes	yes	no	17.4667	13.3
33	23	Married	11 and over	Brown	Squamous cell carcinoma	1	I or II	A		yes	Yes	yes	23.9667	20.4333
34	29	Married	11 and over	Black	Squamous cell carcinoma	1	I or II	A	no	no	no	yes	60	60
35	48	Widow	11 and over	White	Adenocarcinoma	1	I or II	D	yes	no	no	yes	60	6.26667
36	55	Married	8 a 10	White	Squamous cell carcinoma	1	I or II	A	no	no	no	yes	60	60
37	26	Married	8 a 10	Brown	Squamous cell carcinoma	1	I or II	A	no	no	no	yes	60	60
38	33	Single	11 and over	White	Squamous cell carcinoma	1	I or II	B	no	no	no	yes	36.4	32.1667
39	28	Divorced	8 a 10	White	Adenocarcinoma	1	I or II	D	yes	no	no	yes	60	24.9333
40	52	Married	None	Brown	Adenocarcinoma	1	I or II	A	yes	no	Yes	yes	48.6333	28.8667
41	32	Married	11 and over	White	Squamous cell carcinoma	1	I or II	B	no	no	no	yes	60	60
42	32	Married	4 to 7	Brown	Squamous cell carcinoma	1	I or II	A		yes	no	no	19.7333	60
43	46	Married	None	Black	Squamous cell carcinoma	1	I or II	A	no	no	no	yes	51.6667	50.1333
44	39	Married	8 a 10	Black	Squamous cell carcinoma	1	I or II	D	no	no	no	yes	60	60
45	41	Married	8 a 10	Brown	Squamous cell carcinoma	1	I or II	C		yes	no	yes	60	60
46	57	Married	11 and over	White	Adenocarcinoma	1	I or II	D	yes	no	no	yes	60	50.8667
47	36	Married	1 to 3	Brown	Squamous cell carcinoma	1	I or II	D	no	no	no	yes	55.9	52.5333
48	28	Married	8 a 10	Brown	Adenocarcinoma	1	I or II	D	yes	no	no	yes	51.9667	32.5333
49	24	Married	11 and over	White	Other	1	I or II	A	no	no	no	yes	60	60
50	48	Married	1 to 3	White	Squamous cell carcinoma	1	I or II	B	no	no	no	yes	60	60
51	56	Divorced	None	White	Squamous cell carcinoma	1	I or II	A	no	no	Yes	yes	36.3	27.0667
52	37	Married	11 and over	Brown	Adenocarcinoma	1	I or II	D	no	no	no	yes	60	60
53	31	Married	8 a 10	White	Squamous cell carcinoma	1	I or II	A	no	no	no	yes	49.8	35.6
54	63	Widow	1 to 3	Black	Squamous cell carcinoma	1	I or II	A	no	no	no	yes	60	60
55	37	Married	11 and over	White	Squamous cell carcinoma	1	I or II	D		yes	no	no	60	60
56	62	Married	None	Brown	Squamous cell carcinoma	1	I or II	D	yes	no	Yes	yes	46.7333	37.1667
57	36	Married	8 a 10	Brown	Adenocarcinoma	1	I or II	A	yes	no	Yes	yes	60	37.0333
58	46	Married	11 and over	White	Squamous cell carcinoma	1	I or II	D	no	no	no	yes	11.0333	10.1
59	61	Widow	4 to 7	Brown	Squamous cell carcinoma	1	I or II	A	no	no	Yes	yes	2.93333	0.333333
60	49	Divorced	11 and over	Brown	Squamous cell carcinoma	1	I or II	A		yes	yes	no	7.73333	0.6
61	43	Married	11 and over	Brown	Squamous cell carcinoma	1	I or II	D	no	no	no	yes	60	59.6
62	43	Widow	4 to 7	Brown	Squamous cell carcinoma	1	I or II	A	no	no	no	yes	60	58.6
63	49	Widow	8 a 10	Brown	Adenocarcinoma	1	I or II	A		yes	Yes	yes	49.3667	4.53333
64	69	Widow	4 to 7	White	Squamous cell carcinoma	1	I or II	A		yes	no	yes	60	59.0333
65	56	Married	4 to 7	Brown	Squamous cell carcinoma	2	I or II	A	yes	no	Yes	yes	46.9	29.5
66	57	Widow	8 a 10	White	Squamous cell carcinoma	2	I or II	A	no	no	Yes	yes	35.9333	30.8667
67	44	Married	11 and over	Brown	Squamous cell carcinoma	2	I or II	D	yes	no	no	no	60	60
68	66	Married	1 to 3	White	Adenocarcinoma	2	I or II	A		no	Yes	yes	22.4333	19.2333
69	53	Married	4 to 7	Black	Squamous cell carcinoma	2	I or II	D	yes	no	yes	no	18.2667	14.4
70	73	Divorced	None	Brown	Squamous cell carcinoma	2	I or II	D	no	no	no	yes	60	55.3667
71	70	Married	4 to 7	White	Squamous cell carcinoma	2	I or II	D		yes	yes	no	13.4333	7.36667
72	46	Married	11 and over	Black	Adenocarcinoma	2	I or II	A	no	no	no	yes	60	60
73	46	Divorced	4 to 7	Black	Adenocarcinoma	2	I or II	D	yes	no	no	yes	60	52.6
74	39	Married	11 and over	Black	Squamous cell carcinoma	2	I or II	D	yes	no	no	yes	60	34.2
75	53	Divorced	4 to 7	Brown	Squamous cell carcinoma	2	I or II	A	no	no	no	yes	58.9667	52.7
76	37	Married	8 a 10	Black	Squamous cell carcinoma	2	I or II	A	no	no	no	yes	60	60
77	31	Single	8 a 10	White	Squamous cell carcinoma	2	I or II	A		yes	yes	no	9.03333	2.53333
78	39	Married	1 to 3	Brown	Adenocarcinoma	2	I or II	D	yes	no	Yes	yes	43.1333	14.4
79	69	Divorced	4 to 7	Brown	Squamous cell carcinoma	2	I or II	D		yes	yes	no	9.33333	1.5
80	41	Married	1 to 3	Brown	Squamous cell carcinoma	2	I or II	A		yes	no	yes	60	60
81	42	Married	1 to 3	Brown	Squamous cell carcinoma	2	I or II	A		yes	yes	no	16	13.7
82	36	Married	1 to 3	White	Squamous cell carcinoma	2	I or II	A		yes	yes	no	24.9	18.7
83	78	Widow	8 a 10	Brown	Squamous cell carcinoma	2	I or II	A	yes	no	yes	no	49.7667	39.0667
84	60	Married	1 to 3	Brown	Squamous cell carcinoma	2	I or II	A		yes	yes	no	9.96667	5.6
85	31	Married	11 and over	White	Squamous cell carcinoma	2	I or II	A	no	no	Yes	yes	23	11.3
86	52	Married	4 to 7	Brown	Squamous cell carcinoma	2	I or II	A	no	no	no	yes	60	60
87	65	Widow	1 to 3	White	Squamous cell carcinoma	2	I or II	A		yes	yes	no	27.2667	22.8667
88	58	Married	4 to 7	Black	Squamous cell carcinoma	2	I or II	B	no	no	no	yes	60	60
89	45	Divorced	8 a 10	Brown	Squamous cell carcinoma	2	I or II	D	no	no	no	yes	45.6	42.2333
90	55	Single	4 to 7	White	Squamous cell carcinoma	2	I or II	D		yes	yes	no	15.8333	12.4333
91	61	Widow	1 to 3	Brown	Squamous cell carcinoma	2	I or II	D	yes	no	no	yes	60	6.06667
92	43	Divorced	11 and over	Black	Squamous cell carcinoma	2	I or II	D	yes	no	Yes	yes	27.7333	16.2667
93	56	Divorced	4 to 7	White	Squamous cell carcinoma	2	I or II	A	yes	no	Yes	yes	47.9333	39.4667
94	45	Married	4 to 7	Brown	Other	2	I or II	D		yes	yes	no	14.6333	0.0333333
95	50	Married	8 a 10	Black	Squamous cell carcinoma	2	I or II	D		yes	yes	no	30.5667	14.9
96	47	Divorced	4 to 7	Brown	Squamous cell carcinoma	2	I or II	A		yes	yes	no	10.7	18.8667
97	39	Married	4 to 7	Brown	Adenocarcinoma	2	I or II	D		yes	yes	no	11.9667	60
98	32	Married	4 to 7	Brown	Other	2	I or II	A		yes	Yes	yes	10	6.83333
99	66	Widow	1 to 3	Black	Squamous cell carcinoma	2	I or II	D	yes	no	Yes	yes	44.4333	35.1667
100	24	Married	4 to 7	White	Squamous cell carcinoma	2	I or II	A		yes	yes	no	11.0333	8.7
101	55	Married	4 to 7	Brown	Squamous cell carcinoma	2	I or II	A	no	no	no	yes	60	59.1
102	60	Widow	1 to 3	Brown	Squamous cell carcinoma	2	I or II	A	no	no	Yes	yes	21.9667	19.0667
103	28	Married	8 a 10	Brown	Squamous cell carcinoma	2	I or II	C	no	no	no	yes	60	60
104	36	Divorced	8 a 10	Black	Squamous cell carcinoma	2	I or II	A	no	no	no	yes	60	60
105	54	Married	4 to 7	Brown	Other	2	I or II	A	no	no	no	yes	50.9	46.5
106	71	Widow	1 to 3	Brown	Squamous cell carcinoma	2	I or II	A	no	no	no	no	60	60
107	38	Married	11 and over	White	Squamous cell carcinoma	2	I or II	A	no	no	no	yes	60	60
108	46	Married	1 to 3	Brown	Squamous cell carcinoma	2	I or II	D		yes	no	yes	56.9667	51.1
109	39	Widow	4 to 7	Brown	Squamous cell carcinoma	2	I or II	A	no	no	no	yes	60	60
110	47	Divorced	8 a 10	White	Squamous cell carcinoma	2	I or II	D		yes	no	yes	60	55.5
111	43	Married	4 to 7	Brown	Squamous cell carcinoma	2	I or II	D	no	no	no	yes	60	60
112	48	Married	4 to 7	Brown	Squamous cell carcinoma	2	I or II	A	no	no	no	yes	7.03333	1.36667
113	34	Married	1 to 3	Brown	Squamous cell carcinoma	2	I or II	D		yes	yes	no	8.73333	2.33333
114	49	Single	11 and over	Brown	Squamous cell carcinoma	2	I or II	D	yes	no	Yes	yes	12.6667	8.46667
115	68	Widow	4 to 7	Brown	Adenocarcinoma	2	I or II	A		yes	yes	no	6.93333	2.6
116	72	Widow	8 a 10	White	Squamous cell carcinoma	2	I or II	A	no	no	no	yes	41.2333	38.5333
117	28	Single	11 and over	Brown	Squamous cell carcinoma	2	I or II	A	yes	no	Yes	yes	40.9667	29.6333
118	55	Married	8 a 10	Brown	Squamous cell carcinoma	2	I or II	A		yes	no	yes	60	60
119	45	Divorced	8 a 10	White	Adenocarcinoma	2	I or II	A	no	no	no	yes	52.4	48.4667
120	62	Divorced	4 to 7	Brown	Squamous cell carcinoma	2	I or II	A	no	no	no	yes	60	60
121	68	Married	1 to 3	Brown	Squamous cell carcinoma	2	I or II	A	no	no	no	yes	60	60
122	28	Divorced	11 and over	Black	Squamous cell carcinoma	2	I or II	D	yes	no	no	yes	60	15.2667
123	21	Divorced	8 a 10	Amarela	Squamous cell carcinoma	2	I or II	D		yes	yes	no	8.5	60
124	62	Married	4 to 7	Brown	Adenocarcinoma	2	I or II	A	yes	no	Yes	yes	32.3333	19.3667
125	43	Divorced	4 to 7	White	Squamous cell carcinoma	2	I or II	D	no	no	no	no	60	60
126	64	Widow	8 a 10	Brown	Squamous cell carcinoma	2	I or II	A		yes	yes	no	12.4333	8.3
127	56	Divorced	1 to 3	Black	Squamous cell carcinoma	2	I or II	A	no	no	Yes	yes	15.3333	10.6667
128	76	Married	11 and over	White	Other	2	I or II	A	no	no	Yes	yes	12.8	10.1667
129	39	Divorced	8 a 10	White	Squamous cell carcinoma	2	I or II	D	yes	no	Yes	yes	53.9333	45.1667
130	38	Married	8 a 10	Brown	Squamous cell carcinoma	2	I or II	A		yes	yes	no	15.3667	9.73333
131	31	Married	11 and over	White	Squamous cell carcinoma	2	I or II	D	no	no	no	yes	55.8	53.1333
132	39	Married	1 to 3	Brown	Squamous cell carcinoma	2	I or II	A	no	no	Yes	yes	15	11.6333
133	59	Single	8 a 10	Brown	Squamous cell carcinoma	2	I or II	A		yes	no	no	60	60
134	50	Married	8 a 10	Brown	Squamous cell carcinoma	2	I or II	D		yes	no	yes	40.7333	37.7333
135	37	Married	8 a 10	Brown	Squamous cell carcinoma	2	I or II	D	no	no	no	yes	60	53.6333
136	38	Divorced	4 to 7	Black	Squamous cell carcinoma	2	I or II	A	no	no	no	yes	60	60
137	40	Married	4 to 7	Black	Squamous cell carcinoma	2	I or II	D	no	no	no	no	60	60
138	79	Married	1 to 3	Black	Adenocarcinoma	2	I or II	A		yes	yes	no	10.6333	4.56667
139	45	Married	1 to 3	Brown	Squamous cell carcinoma	2	I or II	D	no	no	Yes	yes	35.1333	32.6
140	28	Married	8 a 10	White	Squamous cell carcinoma	2	I or II	D		yes	Yes	yes	20.8333	11.2667
141	31	Married	4 to 7	Black	Other	2	I or II	A	no	no	no	yes	60	60
142	47	Married	11 and over	White	Squamous cell carcinoma	2	I or II	D	no	no	no	yes	60	60
143	39	Divorced	4 to 7	Brown	Squamous cell carcinoma	2	I or II	A		yes	yes	no	24.0333	60
144	61	Divorced	4 to 7	White	Squamous cell carcinoma	2	I or II	A		yes	yes	no	13.3333	8.13333
145	65	Married	1 to 3	White	Squamous cell carcinoma	2	I or II	A	no	no	no	yes	60	60
146	45	Married	8 a 10	Brown	Squamous cell carcinoma	2	I or II	D		yes	yes	no	18.6333	12.5
147	52	Widow	4 to 7	White	Adenocarcinoma	2	I or II	A	no	no	no	yes	58.7333	52.4667
148	63	Divorced	1 to 3	White	Squamous cell carcinoma	2	I or II	A		yes	yes	no	11.9333	2.9
149	65	Single	4 to 7	Brown	Squamous cell carcinoma	2	I or II	A		yes	yes	no	20.4	15.5667
150	62	Married	4 to 7	White	Squamous cell carcinoma	2	I or II	A		yes	no	yes	59.2667	56.2667
151	40	Single	11 and over	Black	Squamous cell carcinoma	2	I or II	D	no	no	no	yes	47.1667	44.1333
152	65	Widow	1 to 3	Black	Squamous cell carcinoma	2	I or II	A	no	no	Yes	yes	12.7667	9.13333
153	35	Married	4 to 7	Brown	Squamous cell carcinoma	2	I or II	A		yes	yes	no	0.466667	60
154	43	Divorced	8 a 10	Brown	Other	2	I or II	A		yes	no	yes	60	60
155	49	Married	4 to 7	Black	Squamous cell carcinoma	2	I or II	A		yes	no	yes	60	60
156	70	Married	4 to 7	Brown	Adenocarcinoma	2	I or II	D	no	no	no	yes	45	38.5667
157	48	Widow	4 to 7	Brown	Squamous cell carcinoma	2	I or II	D	no	no	Yes	yes	16.8667	12
158	42	Married	11 and over	Brown	Squamous cell carcinoma	2	I or II	A	no	no	no	yes	60	60
159	54	Married	11 and over	White	Squamous cell carcinoma	2	I or II	A		yes	no	yes	44.3333	32.7333
160	48	Married	1 to 3	Brown	Squamous cell carcinoma	2	I or II	D	yes	no	yes	no	24.3667	12.5
161	52	Married	8 a 10	Brown	Squamous cell carcinoma	2	I or II	C	yes	no	Yes	yes	36.3	31.1
162	44	Married	1 to 3	Brown	Squamous cell carcinoma	2	I or II	A	yes	no	Yes	yes	29.5333	19.1667
163	73	Widow	None	Brown	Squamous cell carcinoma	2	I or II	A	no	no	no	no	60	55.9
164	35	Married	8 a 10	White	Adenocarcinoma	2	I or II	D	yes	no	Yes	yes	23.7	6.9
165	28	Single	8 a 10	Brown	Squamous cell carcinoma	2	I or II	D	no	no	Yes	yes	25.2333	22.3
166	27	Married	11 and over	White	Squamous cell carcinoma	2	I or II	B	yes	no	Yes	yes	60	54.1
167	36	Married	4 to 7	White	Squamous cell carcinoma	2	I or II	A	no	no	no	no	60	60
168	35	Married	11 and over	White	Squamous cell carcinoma	2	I or II	C	no	no	no	yes	60	60
169	26	Married	8 a 10	White	Squamous cell carcinoma	2	I or II	A	no	no	no	yes	51.3333	49.2333
170	41	Married	8 a 10	White	Adenocarcinoma	2	I or II	D	no	no	no	yes	60	60
171	37	Married	11 and over	Brown	Squamous cell carcinoma	2	I or II	A		yes	yes	no	9.73333	7
172	35	Divorced	4 to 7	Brown	Squamous cell carcinoma	2	I or II	A	yes	no	Yes	yes	5.66667	15.9333
173	44	Divorced	4 to 7	Brown	Squamous cell carcinoma	2	I or II	A	no	no	no	yes	60	60
174	54	Divorced	1 to 3	Brown	Adenocarcinoma	2	I or II	A	yes	no	Yes	yes	25.9667	22.9667
175	53	Married	4 to 7	Black	Squamous cell carcinoma	2	I or II	D	yes	no	Yes	yes	60	40.4333
176	66	Widow	None	Brown	Adenocarcinoma	2	I or II	D		yes	yes	no	3.2	60
177	22	Married	4 to 7	Black	Squamous cell carcinoma	2	I or II	B	no	no	Yes	yes	0.933333	11
178	49	Divorced	1 to 3	Black	Squamous cell carcinoma	2	I or II	A	no	no	Yes	yes	18.8333	13.5333
179	57	Widow	8 a 10	Brown	Squamous cell carcinoma	2	I or II	A	yes	no	Yes	yes	35.6667	13.1333
180	49	Divorced	4 to 7	Black	Adenocarcinoma	2	I or II	D	no	no	no	yes	60	60
181	58	Divorced	1 to 3	Brown	Squamous cell carcinoma	2	I or II	A		yes	no	yes	60	55.5
182	78	Married	None	Brown	Squamous cell carcinoma	2	I or II	D	yes	no	yes	no	60	52.4
183	86	Widow	1 to 3	Brown	Squamous cell carcinoma	2	I or II	A		yes	yes	no	32.4	23.2333
184	54	Divorced	4 to 7	Brown	Squamous cell carcinoma	2	I or II	A	no	no	no	yes	60	60
185	31	Married	8 a 10	Amarela	Squamous cell carcinoma	2	I or II	D	yes	no	yes	no	45.9	40.4667
186	56	Widow	1 to 3	White	Other	3	III or IV	A		yes	yes	no	0.7	60
187	72	Married	1 to 3	Brown	Squamous cell carcinoma	3	III or IV	A	yes	no	Yes	yes	29.3333	25.8333
188	52	Married	1 to 3	Brown	Squamous cell carcinoma	3	III or IV	D		yes	yes	no	3.93333	2.66667
189	57	Married	1 to 3	Brown	Squamous cell carcinoma	3	III or IV	A		yes	yes	no	7.3	60
190	50	Married	4 to 7	Brown	Squamous cell carcinoma	3	III or IV	A		yes	yes	no	3.06667	60
191	53	Married	8 a 10	Brown	Squamous cell carcinoma	3	III or IV	A		yes	yes	no	26.5333	22.4667
192	35	Divorced	11 and over	Brown	Squamous cell carcinoma	3	III or IV	A	yes	no	Yes	yes	28.6	12.6333
193	42	Married	4 to 7	Brown	Squamous cell carcinoma	3	III or IV	A		yes	yes	no	7	60
194	35	Married	8 a 10	White	Squamous cell carcinoma	3	III or IV	A		yes	yes	no	16.5333	12.3333
195	30	Divorced	8 a 10	White	Squamous cell carcinoma	3	III or IV	A	no	no	no	yes	55.3333	51.6
196	73	Widow	4 to 7	Black	Other	3	III or IV	A	yes	no	yes	no	23.6333	12.4333
197	40	Married	4 to 7	Brown	Squamous cell carcinoma	3	III or IV	A		yes	yes	no	4.83333	60
198	52	Married	4 to 7	Brown	Squamous cell carcinoma	3	III or IV	A		yes	no	yes	60	60
199	52	Divorced	4 to 7	White	Squamous cell carcinoma	3	III or IV	A	no	no	no	yes	60	60
200	43	Widow	11 and over	White	Squamous cell carcinoma	3	III or IV	D	no	no	no	yes	55.9333	52.9333
201	60	Divorced	4 to 7	Black	Squamous cell carcinoma	3	III or IV	A	no	no	no	yes	60	60
202	49	Married	1 to 3	White	Squamous cell carcinoma	3	III or IV	A	no	no	no	yes	53	49.6
203	47	Married	4 to 7	White	Squamous cell carcinoma	3	III or IV	A	yes	no	Yes	yes	13.4333	5.26667
204	50	Divorced	4 to 7	Brown	Squamous cell carcinoma	3	III or IV	D	no	no	no	yes	55.6667	51.8
205	53	Widow	4 to 7	Black	Squamous cell carcinoma	3	III or IV	D	no	no	no	yes	60	60
206	35	Divorced	8 a 10	Brown	Squamous cell carcinoma	3	III or IV	A	no	no	Yes	yes	9.83333	6.06667
207	43	Married	11 and over	White	Squamous cell carcinoma	3	III or IV	D		yes	no	yes	60	60
208	40	Widow	8 a 10	White	Squamous cell carcinoma	3	III or IV	D		yes	yes	no	3.46667	60
209	37	Married	1 to 3	Brown	Squamous cell carcinoma	3	III or IV	A	no	no	no	yes	32.9667	31.4667
210	49	Widow	None	Brown	Squamous cell carcinoma	3	III or IV	A	yes	no	Yes	yes	60	55.1667
211	49	Married	None	Brown	Squamous cell carcinoma	3	III or IV	A		yes	yes	no	2.23333	0.833333
212	40	Divorced	11 and over	Brown	Squamous cell carcinoma	3	III or IV	A	no	no	Yes	yes	27.3667	20.7333
213	37	Married	4 to 7	Brown	Squamous cell carcinoma	3	III or IV	A	no	no	no	yes	60	60
214	28	Married	11 and over	Brown	Squamous cell carcinoma	3	III or IV	A		yes	yes	no	4.06667	0
215	38	Married	11 and over	White	Squamous cell carcinoma	3	III or IV	A		yes	Yes	yes	32.9	26.8333
216	29	Single	8 a 10	Brown	Squamous cell carcinoma	3	III or IV	A	yes	no	Yes	yes	15.6333	9.23333
217	50	Married	1 to 3	Brown	Squamous cell carcinoma	3	III or IV	D	no	no	no	yes	60	60
218	34	Married	1 to 3	Brown	Squamous cell carcinoma	3	III or IV	A	no	no	no	yes	44.7667	56.5
219	62	Married	1 to 3	White	Squamous cell carcinoma	3	III or IV	C		yes	Yes	yes	12.6	1.46667
220	49	Married	8 a 10	Brown	Squamous cell carcinoma	3	III or IV	A	yes	no	Yes	yes	29.9	8.33333
221	31	Married	4 to 7	Brown	Squamous cell carcinoma	3	III or IV	A		yes	yes	no	2.46667	60
222	46	Divorced	4 to 7	White	Squamous cell carcinoma	3	III or IV	A		yes	yes	no	13.5333	9.63333
223	66	Married	1 to 3	White	Squamous cell carcinoma	3	III or IV	A		yes	yes	no	20.9	16.8333
224	60	Single	1 to 3	Brown	Squamous cell carcinoma	3	III or IV	A		yes	yes	no	20.6667	14.5667
225	37	Divorced	11 and over	White	Squamous cell carcinoma	3	III or IV	A	yes	no	no	yes	47.1333	39.9333
226	36	Married	4 to 7	Brown	Squamous cell carcinoma	3	III or IV	A		yes	yes	no	1.36667	60
227	32	Married	4 to 7	White	Squamous cell carcinoma	3	III or IV	A	no	no	no	yes	52.2	48.4333
228	32	Married	4 to 7	White	Squamous cell carcinoma	3	III or IV	A		yes	no	yes	60	60
229	25	Married	4 to 7	Black	Squamous cell carcinoma	3	III or IV	A	no	no	no	no	60	60
230	50	Widow	11 and over	Brown	Squamous cell carcinoma	3	III or IV	A	no	no	no	yes	29.3667	25.2
231	65	Married	4 to 7	Brown	Squamous cell carcinoma	3	III or IV	A		yes	yes	no	35.5667	60
232	37	Married	8 a 10	Brown	Adenocarcinoma	3	III or IV	D	yes	no	Yes	yes	43.1667	8.83333
233	61	Married	4 to 7	White	Other	3	III or IV	A	no	no	Yes	yes	16.5	12.5333
234	41	Married	4 to 7	White	Squamous cell carcinoma	3	III or IV	A	yes	no	yes	no	23.7667	7.93333
235	27	Single	11 and over	Brown	Squamous cell carcinoma	3	III or IV	A		yes	no	no	13.3667	60
236	73	Divorced	1 to 3	White	Squamous cell carcinoma	3	III or IV	A		yes	yes	no	44.6	7.5
237	54	Married	4 to 7	White	Squamous cell carcinoma	3	III or IV	A		yes	yes	no	37	23.1333
238	62	Widow	1 to 3	Black	Squamous cell carcinoma	3	III or IV	B		yes	yes	no	5.6	60
239	55	Single	8 a 10	White	Adenocarcinoma	3	III or IV	A	yes	no	Yes	yes	37.6333	29.6333
240	58	Divorced	None	Brown	Squamous cell carcinoma	3	III or IV	A	no	no	Yes	yes	20.2	16.6667
241	50	Married	4 to 7	Brown	Squamous cell carcinoma	3	III or IV	A		yes	yes	no	42.2333	60
242	48	Married	1 to 3	Brown	Other	3	III or IV	A		yes	yes	no	3.66667	60
243	43	Married	8 a 10	Brown	Squamous cell carcinoma	3	III or IV	D		yes	yes	no	15.6	10.2333
244	63	Married	1 to 3	Brown	Squamous cell carcinoma	3	III or IV	A		yes	yes	no	12.2333	1.06667
245	44	Single	4 to 7	Brown	Squamous cell carcinoma	3	III or IV	A	yes	no	Yes	yes	45.1667	8.46667
246	63	Widow	4 to 7	Brown	Squamous cell carcinoma	3	III or IV	A		yes	yes	no	3.03333	60
247	35	Single	11 and over	Brown	Squamous cell carcinoma	3	III or IV	A	yes	no	Yes	yes	28.1	7.46667
248	54	Single	8 a 10	Black	Adenocarcinoma	3	III or IV	A		yes	yes	no	1.13333	60
249	45	Single	8 a 10	Brown	Squamous cell carcinoma	3	III or IV	A		yes	yes	no	45.8	20.5333
250	50	Married	8 a 10	Brown	Other	3	III or IV	D		yes	yes	no	3.36667	60
251	51	Widow	4 to 7	Brown	Squamous cell carcinoma	3	III or IV	D		yes	no	no	0.3	60
252	51	Married	8 a 10	Brown	Squamous cell carcinoma	3	III or IV	D	yes	no	no	yes	60	5.6
253	69	Widow	1 to 3	Brown	Squamous cell carcinoma	3	III or IV	A	no	no	no	yes	57.6	53.5
254	48	Married	4 to 7	Black	Squamous cell carcinoma	3	III or IV	A		yes	yes	no	15.4667	13.2667
255	47	Divorced	1 to 3	White	Squamous cell carcinoma	3	III or IV	A		yes	yes	no	5.46667	1.4
256	50	Divorced	4 to 7	Brown	Squamous cell carcinoma	3	III or IV	D		yes	yes	no	2.06667	0.0666667
257	50	Married	11 and over	Brown	Squamous cell carcinoma	3	III or IV	D		yes	yes	no	12.9	7.86667
258	35	Single	4 to 7	White	Squamous cell carcinoma	3	III or IV	A	no	no	no	yes	60	60
259	41	Single	8 a 10	White	Squamous cell carcinoma	3	III or IV	D	no	no	no	yes	60	60
260	57	Married	4 to 7	Brown	Squamous cell carcinoma	3	III or IV	D		yes	yes	no	6.33333	60
261	42	Widow	4 to 7	Brown	Squamous cell carcinoma	3	III or IV	D		yes	no	no	4.6	1.43333
262	63	Single	1 to 3	Brown	Squamous cell carcinoma	3	III or IV	A		yes	yes	no	2.56667	60
263	54	Divorced	4 to 7	Brown	Squamous cell carcinoma	3	III or IV	D	no	no	no	yes	60	60
264	58	Married	None	White	Squamous cell carcinoma	3	III or IV	A	yes	no	Yes	yes	37.5667	24.6333
265	46	Widow	8 a 10	Brown	Squamous cell carcinoma	3	III or IV	D		yes	yes	no	5	1.33333
266	56	Married	8 a 10	Black	Squamous cell carcinoma	3	III or IV	A		yes	yes	no	10.3667	8.9
267	39	Divorced	11 and over	Brown	Squamous cell carcinoma	3	III or IV	D		yes	yes	no	9.7	5.83333
268	49	Married	4 to 7	Brown	Other	3	III or IV	A		yes	no	yes	60	59.4667
269	35	Married	4 to 7	White	Squamous cell carcinoma	3	III or IV	A		yes	yes	no	24.8	21.3667
270	57	Widow	1 to 3	Brown	Squamous cell carcinoma	3	III or IV	A	yes	no	Yes	yes	17.1	12.8667
271	66	Widow	8 a 10	Brown	Squamous cell carcinoma	3	III or IV	A		yes	Yes	yes	55.7333	30.5
272	68	Widow	1 to 3	White	Squamous cell carcinoma	3	III or IV	A		yes	yes	no	19.8	60
273	62	Married	4 to 7	Brown	Squamous cell carcinoma	3	III or IV	D		yes	yes	no	39.1667	2.26667
274	53	Married	1 to 3	Brown	Squamous cell carcinoma	3	III or IV	A	yes	no	yes	no	38.0667	32.5333
275	19	Married	1 to 3	Brown	Squamous cell carcinoma	3	III or IV	D	no	no	Yes	yes	16.1333	13.0667
276	38	Divorced	11 and over	Black	Squamous cell carcinoma	3	III or IV	A		yes	yes	no	7.23333	0.0333333
277	36	Married	11 and over	White	Squamous cell carcinoma	3	III or IV	D	yes	no	Yes	yes	14.7667	5.2
278	60	Married	8 a 10	Brown	Squamous cell carcinoma	3	III or IV	A	no	no	Yes	yes	44.3667	34.1
279	45	Divorced	11 and over	White	Squamous cell carcinoma	3	III or IV	A		yes	yes	no	11.3667	5.7
280	43	Divorced	None	Brown	Squamous cell carcinoma	3	III or IV	A		yes	yes	no	5.66667	1.1
281	57	Single	None	Brown	Squamous cell carcinoma	3	III or IV	A	yes	no	yes	yes	28.0667	23.9333
282	59	Married	4 to 7	Brown	Squamous cell carcinoma	3	III or IV	A		yes	no	no	60	14.0333
283	51	Divorced	4 to 7	Brown	Squamous cell carcinoma	3	III or IV	D		yes	yes	no	24.3667	60
284	38	Married	4 to 7	Brown	Squamous cell carcinoma	3	III or IV	A		yes	yes	no	15.3667	10
285	65	Widow	1 to 3	White	Squamous cell carcinoma	3	III or IV	A	no	no	no	yes	60	60
286	57	Married	8 a 10	Brown	Squamous cell carcinoma	3	III or IV	A	no	no	no	yes	60	60
287	52	Married	None	Black	Squamous cell carcinoma	3	III or IV	D		yes	yes	no	11.3333	8.2
288	44	Married	1 to 3	Brown	Squamous cell carcinoma	3	III or IV	A	yes	no	Yes	yes	14.8	11.4333
289	56	Divorced	11 and over	Brown	Squamous cell carcinoma	3	III or IV	A		yes	yes	no	1.5	60
290	28	Married	8 a 10	Brown	Squamous cell carcinoma	3	III or IV	D		yes	yes	no	2.36667	0
291	71	Divorced	4 to 7	White	Squamous cell carcinoma	3	III or IV	A		yes	yes	no	5.36667	60
292	47	Married	4 to 7	Brown	Adenocarcinoma	3	III or IV	C	yes	no	Yes	yes	40.0333	22.0667
293	31	Single	1 to 3	Black	Squamous cell carcinoma	3	III or IV	B	yes	no	Yes	yes	24.5	15.6333
294	53	Divorced	8 a 10	Brown	Squamous cell carcinoma	3	III or IV	A		yes	yes	no	2.63333	60
295	50	Married	1 to 3	White	Squamous cell carcinoma	3	III or IV	B	no	no	Yes	yes	56.0333	38.2667
296	35	Divorced	11 and over	White	Squamous cell carcinoma	3	III or IV	A	no	no	no	yes	50.8333	47.4333
297	26	Single	8 a 10	Brown	Squamous cell carcinoma	3	III or IV	A	no	no	no	yes	60	60
298	42	Married	4 to 7	Brown	Squamous cell carcinoma	3	III or IV	D	yes	no	no	yes	60	49.3667
299	34	Married	4 to 7	Brown	Squamous cell carcinoma	3	III or IV	A	no	no	Yes	yes	21.6667	5.53333
300	42	Divorced	8 a 10	White	Squamous cell carcinoma	3	III or IV	A		yes	yes	no	9.5	5.9
301	46	Divorced	11 and over	Brown	Squamous cell carcinoma	3	III or IV	D	no	no	Yes	yes	25.2333	22.9667
302	76	Widow	None	Brown	Squamous cell carcinoma	3	III or IV	A		yes	yes	no	0.1	60
303	62	Widow	8 a 10	Brown	Squamous cell carcinoma	3	III or IV	D		yes	yes	no	9.83333	60
304	56	Married	4 to 7	Brown	Squamous cell carcinoma	3	III or IV	A		yes	yes	no	3	60
305	48	Married	8 a 10	White	Squamous cell carcinoma	3	III or IV	A		yes	yes	no	14.8333	10.2
306	41	Divorced	8 a 10	White	Squamous cell carcinoma	3	III or IV	A		yes	yes	no	0.133333	60
307	41	Divorced	8 a 10	White	Adenocarcinoma	3	III or IV	A	no	no	no	yes	60	58.5667
308	47	Married	8 a 10	Brown	Adenocarcinoma	3	III or IV	A		yes	yes	no	7	2.5
309	46	Divorced	8 a 10	Black	Squamous cell carcinoma	3	III or IV	D		yes	yes	no	10.7667	6.16667
310	56	Married	8 a 10	White	Squamous cell carcinoma	3	III or IV	A	yes	no	no	no	60	29.2
311	38	Divorced	4 to 7	Brown	Squamous cell carcinoma	3	III or IV	A	yes	no	Yes	yes	28.1	22.4333
312	50	Widow	None	White	Squamous cell carcinoma	4	III or IV	A		yes	yes	no	9.4	60
313	50	Married	4 to 7	White	Adenocarcinoma	4	III or IV	D		yes	yes	no	12.5	60
314	47	Married	1 to 3	Brown	Adenocarcinoma	4	III or IV	A		yes	yes	no	60	40.5667
315	45	Divorced	4 to 7	Black	Squamous cell carcinoma	4	III or IV	A		yes	yes	no	0.833333	60
316	49	Single	4 to 7	Brown	Squamous cell carcinoma	4	III or IV	A		yes	yes	no	1.53333	60
317	57	Divorced	4 to 7	White	Squamous cell carcinoma	4	III or IV	D		yes	yes	no	0.433333	60
318	58	Widow	8 a 10	White	Adenocarcinoma	4	III or IV	A		yes	yes	no	7.63333	60
319	75	Married	1 to 3	Brown	Other	4	III or IV	A		yes	yes	no	5.5	60
320	48	Married	11 and over	White	Squamous cell carcinoma	4	III or IV	A		yes	yes	no	0.266667	60
321	54	Widow	4 to 7	Black	Squamous cell carcinoma	4	III or IV	D		yes	yes	no	9	60
322	53	Married	4 to 7	White	Squamous cell carcinoma	4	III or IV	A	no	no	Yes	yes	10.7333	5.03333
323	54	Divorced	1 to 3	Brown	Squamous cell carcinoma	4	III or IV	A		yes	yes	no	3.1	60
324	44	Married	4 to 7	Black	Adenocarcinoma	4	III or IV	A		yes	yes	no	9	4.63333
325	57	Widow	1 to 3	White	Squamous cell carcinoma	4	III or IV	A		yes	yes	no	37.1333	20.3333
326	68	Divorced	4 to 7	Brown	Squamous cell carcinoma	4	III or IV	A	no	no	no	yes	60	60
327	66	Widow	4 to 7	White	Other	4	III or IV	D		yes	yes	no	0.3	60
328	36	Married	1 to 3	Brown	Squamous cell carcinoma	4	III or IV	C		yes	yes	no	5.7	60
329	52	Widow	1 to 3	White	Squamous cell carcinoma	4	III or IV	A	yes	no	yes	no	37.2	34.9333
330	26	Divorced	11 and over	Brown	Squamous cell carcinoma	4	III or IV	A		yes	yes	no	2.46667	60
331	58	Divorced	4 to 7	Black	Squamous cell carcinoma	4	III or IV	A	no	no	Yes	yes	29.0667	18.8
332	61	Divorced	1 to 3	Brown	Squamous cell carcinoma	4	III or IV	D	yes	no	Yes	yes	60	25.4667
333	47	Single	1 to 3	White	Squamous cell carcinoma	4	III or IV	A		yes	yes	no	1.2	60
334	81	Widow	None	White	Squamous cell carcinoma	4	III or IV	D		yes	yes	no	1.66667	60
